# Supplementary material for: Adaptive MCS selection and resource planning for energy-efficient communication in LTE-M based IoT sensing platform
Source: PLoS One. 2017 Aug 10;12(8):e0182527. doi: 10.1371/journal.pone.0182527 (PMC5552094; doi:10.1371/journal.pone.0182527)
Supplement: S1 Dataset — (ZIP) [file pone.0182527.s001.zip]

Archive with 1 entries (1 files):
- input dataset.csv
