# Supplementary material for: Adaptive MCS selection and resource planning for energy-efficient communication in LTE-M based IoT sensing platform
Source: PLoS One. 2017 Aug 10;12(8):e0182527. doi: 10.1371/journal.pone.0182527 (PMC5552094; doi:10.1371/journal.pone.0182527)
Supplement: S1 Dataset — (ZIP) [file pone.0182527.s001.zip › input dataset.csv]

FeNB list
x	y	A	B	C	D
-116	387	0	1	1	0
294	-164	0	1	0	1
-113	-7	0	1	1	0
150	-78	0	1	0	1
-137	-472	1	1	0	1
191	-440	1	1	0	1
41	-73	0	1	0	1
-327	237	0	1	1	0
-288	-131	0	1	1	0
68	-70	0	1	0	1
283	31	0	0	1	1
-106	-43	0	1	1	0
-270	-126	0	1	1	0
-78	420	1	1	1	0
285	38	0	0	1	1
-301	-175	0	1	0	1
-184	-129	0	1	0	1
-86	27	0	1	1	0
363	-329	1	1	0	1
-194	426	1	1	1	0
-415	-172	1	1	1	0
-163	6	0	1	1	0
347	230	1	0	1	1
-186	358	0	1	1	0
83	46	0	0	1	1
315	-132	0	0	1	1
-65	-135	0	1	0	1
-223	-321	0	1	0	1
289	85	0	0	1	1
-96	152	0	1	1	0
255	-100	0	0	1	1
177	-131	0	1	0	1
-273	87	0	1	1	0
-405	40	0	1	1	0
296	71	0	0	1	1
-65	-121	0	1	0	1
-32	102	0	1	1	0
-182	-7	0	1	1	0
153	257	0	0	1	1
-198	-219	0	1	0	1
-213	-58	0	1	1	0
366	190	0	0	1	1
-55	120	0	1	1	0
-59	230	0	1	1	0
-402	272	1	1	1	0
-18	176	0	1	1	0
210	428	1	0	1	1
68	357	0	0	1	1
-2	-146	0	1	0	1
87	466	1	0	1	1
-193	184	0	1	1	0
-280	125	0	1	1	0
29	372	0	0	1	1
233	330	0	0	1	1
4	-480	1	1	0	1
-229	-131	0	1	0	1
209	216	0	0	1	1
-159	-350	0	1	0	1
297	224	0	0	1	1
119	-254	0	1	0	1
347	-48	0	0	1	1
422	56	1	0	1	1
-120	-11	0	1	1	0
265	-271	0	1	0	1
342	-149	0	0	1	1
-306	1	0	1	1	0
244	-8	0	0	1	1
-272	-134	0	1	1	0
-67	52	0	1	1	0
-62	-271	0	1	0	1
-224	-92	0	1	1	0
-25	-378	0	1	0	1
359	-104	0	0	1	1
-264	294	0	1	1	0
319	-71	0	0	1	1
429	30	1	0	1	1
277	-95	0	0	1	1
-56	264	0	1	1	0
114	39	0	0	1	1
107	341	0	0	1	1
-371	189	1	1	1	0
-130	418	1	1	1	0
-175	244	0	1	1	0
-29	-316	0	1	0	1
-9	0	0	1	1	0
273	226	0	0	1	1
145	91	0	0	1	1
6	-360	0	1	0	1
170	-417	1	1	0	1
43	-35	0	1	0	1
-302	8	0	1	1	0
-144	305	0	1	1	0
-151	112	0	1	1	0
123	329	0	0	1	1
-200	-156	0	1	0	1
247	69	0	0	1	1
-159	-77	0	1	1	0
-188	311	0	1	1	0
106	302	0	0	1	1
162	231	0	0	1	1
379	-194	1	1	0	1
-179	237	0	1	1	0
-55	127	0	1	1	0
23	-34	0	1	0	1
209	-83	0	0	1	1
-217	-241	0	1	0	1
425	138	1	0	1	1
-437	125	1	1	1	0
101	-463	1	1	0	1
-47	400	0	1	1	0
-120	51	0	1	1	0
-31	-428	1	1	0	1
161	-336	0	1	0	1
314	169	0	0	1	1
427	-33	1	0	1	1
-415	-159	1	1	1	0
-409	185	1	1	1	0
-123	43	0	1	1	0
-54	257	0	1	1	0
-320	-81	0	1	1	0
388	-87	0	0	1	1
-151	-327	0	1	0	1
-163	-289	0	1	0	1
-157	88	0	1	1	0
-293	-198	0	1	0	1
214	-127	0	1	0	1
-178	-244	0	1	0	1
320	100	0	0	1	1
222	405	1	0	1	1
441	168	1	0	1	1
206	-271	0	1	0	1
-77	-230	0	1	0	1
-103	-418	1	1	0	1
131	-415	1	1	0	1
173	351	0	0	1	1
126	-114	0	1	0	1
-277	-200	0	1	0	1
141	-457	1	1	0	1
399	214	1	0	1	1
-201	-309	0	1	0	1
25	91	0	0	1	1
-290	82	0	1	1	0
320	-163	0	1	0	1
233	-344	1	1	0	1
-120	270	0	1	1	0
-226	277	0	1	1	0
351	-244	1	1	0	1
80	385	0	0	1	1
122	68	0	0	1	1
5	114	0	0	1	1
-173	-240	0	1	0	1
-297	7	0	1	1	0
29	-310	0	1	0	1
459	-1	1	0	1	1
254	-251	0	1	0	1
-196	-166	0	1	0	1
-366	149	0	1	1	0
391	255	1	0	1	1
68	247	0	0	1	1
-131	30	0	1	1	0
1	-453	1	1	0	1
289	298	1	0	1	1
-136	-2	0	1	1	0
-246	393	1	1	1	0
187	-374	1	1	0	1
-342	230	0	1	1	0
-63	-39	0	1	0	1
-85	422	1	1	1	0
-39	-195	0	1	0	1
57	403	0	0	1	1
295	198	0	0	1	1
200	-456	1	1	0	1
-71	-96	0	1	0	1
1	182	0	0	1	1
148	39	0	0	1	1
-340	-348	1	1	0	1
36	-365	0	1	0	1
-160	193	0	1	1	0
-284	-372	1	1	0	1
5	130	0	0	1	1
-214	-70	0	1	1	0
-156	-164	0	1	0	1
450	-210	1	0	1	1
-207	296	0	1	1	0
244	-355	1	1	0	1
330	-109	0	0	1	1
183	-159	0	1	0	1
42	70	0	0	1	1
327	-267	1	1	0	1
-139	-382	0	1	0	1
-418	-190	1	1	1	0
-309	-74	0	1	1	0
178	-265	0	1	0	1
191	127	0	0	1	1
25	-442	1	1	0	1
115	-331	0	1	0	1
-294	-141	0	1	1	0
-187	-113	0	1	0	1
-399	-153	1	1	1	0
417	53	1	0	1	1
79	30	0	0	1	1
447	-209	1	0	1	1
148	471	1	0	1	1
132	94	0	0	1	1
358	128	0	0	1	1
-187	387	1	1	1	0
-285	-144	0	1	0	1
13	-409	0	1	0	1
-87	-20	0	1	1	0
111	470	1	0	1	1
-310	-225	0	1	0	1
-144	142	0	1	1	0
121	-66	0	1	0	1
-161	67	0	1	1	0
271	-215	0	1	0	1
357	-82	0	0	1	1
107	-239	0	1	0	1
350	-262	1	1	0	1
-282	19	0	1	1	0
374	-41	0	0	1	1
374	138	0	0	1	1
-210	-16	0	1	1	0
108	-21	0	0	1	1
258	-185	0	1	0	1
-28	230	0	1	1	0
-399	-40	0	1	1	0
119	-61	0	1	0	1
-474	-111	1	1	1	0
-342	182	0	1	1	0
-6	-141	0	1	0	1
-229	200	0	1	1	0
-82	340	0	1	1	0
70	-136	0	1	0	1
123	295	0	0	1	1
-326	348	1	1	1	0
-68	-37	0	1	0	1
183	-109	0	1	0	1
-207	292	0	1	1	0
22	-342	0	1	0	1
75	-8	0	0	1	1
38	241	0	0	1	1
-401	-174	1	1	1	0
-418	17	1	1	1	0
17	-497	1	1	0	1
-268	-360	1	1	0	1
297	-95	0	0	1	1
-161	81	0	1	1	0
313	-120	0	0	1	1
37	405	0	0	1	1
-323	-16	0	1	1	0
-292	260	0	1	1	0
358	245	1	0	1	1
0	412	0	0	1	1
-263	61	0	1	1	0
64	-450	1	1	0	1
-255	212	0	1	1	0
-208	-124	0	1	0	1
456	115	1	0	1	1
90	269	0	0	1	1
306	383	1	0	1	1
-406	75	0	1	1	0
-373	94	0	1	1	0
-13	-246	0	1	0	1
44	-425	1	1	0	1
315	214	0	0	1	1
-320	-122	0	1	1	0
263	276	0	0	1	1
211	233	0	0	1	1
-153	-264	0	1	0	1
-362	192	0	1	1	0
74	-171	0	1	0	1
426	-208	1	0	1	1
-282	337	1	1	1	0
72	162	0	0	1	1
134	186	0	0	1	1
105	352	0	0	1	1
306	-249	0	1	0	1
369	4	0	0	1	1
-14	-493	1	1	0	1
-304	140	0	1	1	0
264	178	0	0	1	1
97	482	1	0	1	1
366	61	0	0	1	1
271	19	0	0	1	1
-288	-157	0	1	0	1
33	-303	0	1	0	1
-120	-178	0	1	0	1
-327	-72	0	1	1	0
-216	-427	1	1	0	1
-101	331	0	1	1	0
-436	-152	1	1	1	0
74	215	0	0	1	1
-440	23	1	1	1	0
-417	-64	1	1	1	0
-267	-295	0	1	0	1
455	-56	1	0	1	1
399	-13	0	0	1	1
141	-221	0	1	0	1
-340	-237	0	1	0	1
-237	184	0	1	1	0
sensing node list
x	y
253	-90
-133	16
-104	334
-71	277
348	114
130	264
-399	9
-102	-83
45	41
-179	327
19	66
295	0
-365	47
-437	-196
187	343
-67	35
308	311
97	316
-175	-117
-34	-48
217	-138
-156	-462
-312	362
103	482
-139	-411
380	121
442	-206
425	129
-364	209
-336	-33
312	1
16	-12
-265	-167
-209	451
194	134
-160	381
-5	-206
-286	355
-117	-55
-24	-176
239	252
312	-34
-331	182
314	184
0	478
36	-485
-35	270
-153	-392
-427	-108
241	-88
124	88
294	-60
-218	121
-385	-128
-128	-81
97	35
384	265
68	198
175	-164
-66	-9
-42	-367
450	30
24	191
-207	-352
130	-150
-164	-77
-160	267
154	-239
41	222
-294	-372
379	229
-330	-329
-272	299
21	64
-278	161
384	117
-232	-276
-117	-207
12	-464
54	64
109	363
269	396
-301	161
469	-123
4	388
-245	174
-442	-18
-103	-455
443	-219
356	248
355	-133
-365	260
-218	243
474	-98
139	-328
-86	459
400	-77
-15	256
162	-409
424	104
5	308
260	-141
26	395
137	-409
61	127
115	474
249	-78
121	-90
364	-99
333	287
-41	-143
-372	-89
-131	132
70	-371
-158	-53
-125	-41
-9	427
233	-261
200	206
-42	333
-151	-38
-330	-2
70	39
-481	-29
86	-107
-219	43
255	34
208	244
-99	51
-478	-14
289	221
-309	-359
135	148
-38	195
-357	131
21	-179
55	39
-357	-7
431	-77
-191	-405
281	209
145	303
46	285
23	-412
236	103
-7	49
31	341
13	457
90	155
-51	373
-71	-17
58	-411
77	-162
298	-279
-360	195
283	-217
24	370
-82	385
-146	-200
225	255
-149	-263
211	-207
-257	-341
142	222
-388	70
-89	-239
291	403
282	-60
307	-124
402	12
-234	-122
67	477
170	-338
-365	334
37	-372
198	-183
-239	340
71	68
487	-13
-363	-64
447	220
-132	-287
41	-382
-404	175
451	132
303	-291
131	352
26	-257
191	-52
-338	177
296	64
-148	-319
-179	-202
401	189
475	-98
-71	-83
-447	83
126	183
-66	3
-222	-376
-348	-264
300	-52
-270	3
129	50
300	29
90	-486
377	64
277	-115
-261	201
185	40
-9	336
276	-49
-249	-137
-71	379
-235	80
259	354
445	135
270	212
-242	237
-27	66
96	211
-234	133
-250	-392
-32	-123
59	102
-197	-339
-66	459
-69	55
170	-92
160	428
-4	302
219	-239
-470	-164
393	132
-56	213
-186	163
14	129
-403	52
200	142
-430	-18
-130	237
205	227
-204	234
-85	-312
-135	358
-248	225
-289	65
239	224
-306	335
127	-98
446	-174
-105	-133
307	90
-43	-452
296	327
285	304
361	341
74	149
196	-209
6	447
-133	-432
291	-91
-209	269
-338	-264
-406	56
102	-248
-355	-89
152	-208
89	-64
-52	-51
-224	182
-170	152
343	335
450	61
165	-456
73	456
312	234
43	-243
141	-3
-241	11
-71	347
-202	376
-205	425
57	-249
-246	-180
-428	56
381	-175
220	397
-132	145
-296	31
230	247
287	-129
95	146
9	-213
199	306
14	-155
231	-78
159	-299
379	230
-392	259
-324	-289
-197	405
-191	-59
127	403
-413	-14
-376	305
252	138
2	334
-89	-51
-107	-430
-118	57
-212	-111
-171	-37
219	-240
-76	-154
15	362
308	158
-205	131
261	129
-313	-358
-315	326
140	334
349	-141
-55	124
-444	-189
-14	90
-216	145
-253	-87
56	394
-457	-199
290	-71
51	50
-41	55
-390	159
-235	55
-218	-180
-283	-381
-239	0
264	7
-236	-181
-100	-194
278	-388
-370	-171
-82	-444
280	184
480	90
-262	-410
-252	354
25	-288
212	-385
144	-173
133	-392
-403	262
-281	-274
-58	-268
264	-289
-213	395
395	118
336	-16
-162	-446
-184	-286
118	-185
281	142
-493	65
-464	139
253	-257
210	46
326	325
257	-36
-14	-8
45	157
-111	-338
-120	349
-11	-38
-364	97
99	-143
-386	-64
348	-45
-389	203
-242	-67
-59	-48
-200	405
-210	-10
447	40
285	83
351	-227
369	-180
-307	319
177	158
-246	376
-36	-284
120	426
-230	378
210	210
181	96
-267	-168
1	23
321	-53
-86	457
-271	-75
-249	-51
245	295
119	273
305	373
148	-232
-60	120
-306	210
349	-245
271	29
351	-144
360	-149
-351	143
407	69
455	9
-130	199
-29	-392
-288	-30
-59	-228
-435	-211
27	-313
317	-123
42	-472
266	-100
-95	-476
468	-141
33	189
-91	-312
177	-269
-205	-260
-448	-127
-257	-7
145	-193
281	23
-6	450
399	-113
10	-112
-297	127
150	-41
169	-318
-353	-71
221	-325
-85	-437
240	157
55	236
-184	-165
-242	-339
136	8
47	465
-16	-444
-151	184
-199	-131
-283	-53
122	-340
-196	-112
278	211
-37	-113
394	-82
-438	229
267	359
460	-33
394	-240
-442	-164
-4	203
-82	217
-7	375
24	-193
-239	-105
-96	7
-336	318
-265	-160
435	-147
50	394
319	-57
5	-494
193	-197
-243	-398
27	249
-172	-449
297	310
-54	-188
127	181
-467	53
-342	-296
-153	162
61	-249
428	-247
54	372
-59	58
85	-451
-351	-162
14	55
-222	162
-136	-425
-175	-157
255	-173
-245	-360
379	265
-157	-274
278	403
328	205
-345	-119
76	447
-209	-339
124	-357
491	-11
197	120
-350	-87
194	326
255	-51
-348	-139
88	-117
-316	287
107	-162
-332	35
137	310
-453	131
-390	170
-374	-48
-342	-326
-429	159
86	265
-16	-160
65	487
-447	4
-131	-323
-67	-172
-69	468
-33	-462
-195	134
72	-207
295	118
-224	-244
139	-99
208	-352
74	278
-342	-340
351	-42
461	-152
-68	245
212	-7
399	-131
-22	322
161	-228
291	-212
380	281
188	87
-220	114
-136	-63
-375	110
-71	475
-41	161
272	-15
-170	-375
-296	-341
4	162
369	43
-252	1
437	132
72	218
459	139
-23	-312
-300	-359
-172	-48
-303	383
111	-5
-401	-107
83	454
348	153
155	-144
115	92
487	39
161	445
29	-11
-16	46
-77	-465
-462	45
-392	-134
-252	107
-350	198
-149	-416
-261	351
336	-308
412	-4
-11	-60
-163	258
-141	227
-197	-34
-408	151
-379	191
109	123
-111	459
-442	-109
-138	-204
-259	269
41	298
-358	-124
-158	-446
-276	330
345	59
-347	34
-183	11
-172	-149
-459	81
275	281
39	332
-20	264
62	13
247	-245
-416	263
29	88
-204	-303
-49	55
-333	-370
-243	-361
430	-203
219	-444
-70	109
388	101
8	219
216	379
238	129
-109	336
383	-191
306	-182
-77	186
-242	-430
382	208
124	-100
28	108
-284	-87
-195	-280
207	-287
9	-371
398	266
-302	-369
-27	-327
30	162
-96	-81
-368	-216
-122	157
92	445
-129	52
-376	285
-427	31
-405	-15
-250	310
-26	-425
236	238
273	367
-479	2
375	112
-54	444
316	-332
348	144
-306	-177
281	118
-295	-392
-103	-201
-210	-306
318	263
-232	-349
-383	-145
388	-259
73	-240
242	-53
-276	39
206	90
183	-249
-236	315
368	-32
422	117
266	366
125	-93
-441	-58
21	-174
92	489
180	332
-271	-248
198	-186
360	292
-147	417
233	-113
-299	-114
315	-26
-162	-103
-81	358
-426	-137
-306	-74
208	136
247	-94
450	106
49	154
374	-218
-223	92
278	-408
-391	-139
-348	27
70	78
-259	-84
182	-66
-307	-110
-353	-129
397	195
476	-85
-338	105
196	-78
-323	-322
-70	181
-242	-203
180	3
-250	326
-275	-353
373	-252
162	-422
-48	-481
-483	-1
-59	-62
69	117
467	-150
-151	406
170	-33
-303	252
278	376
106	-473
-70	-411
273	-56
19	77
-38	387
-73	402
371	-210
197	19
163	-103
-75	-167
364	121
-64	141
348	-107
-277	44
-52	2
-112	-195
152	-467
-148	-152
403	-133
244	-173
-201	338
451	-1
-101	305
13	77
309	348
379	-244
-150	-391
-336	237
265	178
-348	-84
210	355
-385	113
-279	-289
-209	-229
-392	-28
-60	190
-59	-310
-6	-195
-382	154
-348	-152
-44	-76
442	73
-160	-337
447	-45
-373	20
290	-315
211	-250
156	2
-209	-52
-396	13
289	108
-288	197
-28	253
92	425
237	66
163	253
-165	304
-210	-103
-95	-203
398	195
-403	-207
330	-300
-343	118
-341	-132
166	-177
-113	-362
-438	-228
409	1
250	-99
298	-159
-165	-453
-113	-69
191	-283
-314	-7
-285	352
-159	-258
365	-309
-245	131
-313	173
263	-212
-427	198
-174	-278
-110	161
121	277
-57	-189
493	-75
10	30
-230	-424
-119	-416
-175	-190
-25	-311
0	-419
-174	-323
-101	-128
164	-129
-352	-42
-467	-8
-265	42
-478	4
117	254
327	-236
-194	153
304	-342
233	-173
-304	337
-241	21
-487	93
24	263
465	39
-367	-36
-151	-334
-192	83
-441	-171
-62	-472
-66	-124
-14	496
-27	-467
176	-71
459	140
-180	-56
-45	168
102	-129
-58	-461
-102	376
-86	-79
-13	257
-398	-101
246	-125
-176	430
-43	-271
-491	-64
-377	180
-269	78
-153	-309
191	448
-162	-189
-416	-6
8	37
-256	-90
419	92
-122	-104
224	239
331	-302
-82	-86
275	-383
456	-34
-84	369
357	115
302	216
-349	-102
-23	477
239	112
-297	356
-96	-222
94	86
-24	-488
-372	-193
-81	43
-325	-132
148	-146
-176	4
468	-22
-281	-30
-273	195
-53	465
-194	425
280	228
-362	226
165	465
67	-284
-390	-4
-147	258
-239	21
357	332
26	289
213	-129
-456	-8
-50	33
-283	-33
-2	-195
-18	-436
-100	482
-368	203
34	-434
-429	-88
-294	-31
374	-170
-41	-129
134	-208
286	358
298	38
-309	300
-211	-219
-146	272
-165	-71
260	-279
346	-318
-180	-307
-229	-419
38	-356
-90	-152
367	-105
104	289
41	294
88	-318
-74	442
222	-436
-167	68
-255	-184
-255	-210
291	15
222	-172
176	376
377	167
-268	-19
-45	272
126	-457
-195	-96
-164	-242
16	-443
173	348
15	446
-336	259
87	454
125	-192
-218	134
290	-191
350	-71
-284	-24
323	373
-269	-342
-18	246
67	-346
93	42
-429	-41
339	86
-283	-75
40	-307
-322	373
-257	307
-17	-408
87	-449
419	-90
419	256
-254	-15
-121	480
148	-283
65	-284
494	-44
-92	-423
480	86
-198	312
487	57
-287	-242
-182	-13
258	-264
-307	-49
-19	341
-481	-102
-295	316
-59	-315
-99	-406
-152	228
38	475
84	-309
88	-158
278	329
197	-298
-169	389
60	-363
-114	265
-196	-322
-199	-444
-229	148
283	-241
465	173
86	338
274	-331
-120	-138
362	10
-310	58
211	20
-53	-433
183	379
-411	-258
-133	326
-142	170
225	126
-194	8
385	-230
32	-30
-40	-195
166	352
-91	263
329	261
-414	-231
-145	-48
-54	212
-378	301
-130	346
-73	-473
205	163
-204	-264
41	-379
150	58
-176	201
-383	233
315	-304
-209	143
-192	-124
-422	-199
361	-53
-2	139
325	55
-199	-28
290	-68
79	182
405	80
92	-272
-220	208
-188	-405
-245	103
-170	204
-220	9
264	-143
115	479
65	415
-49	-146
199	-119
-112	455
34	-261
185	145
300	274
59	-371
329	338
490	92
47	-350
419	201
-340	33
180	224
300	-370
-70	-2
10	317
304	321
-353	-163
34	-404
328	-167
-279	238
492	-26
-196	410
26	-36
-57	-295
39	94
186	-180
-57	47
-12	-254
-133	134
82	278
373	-151
-61	113
-359	-134
-85	-368
-107	216
34	-313
-227	-76
-404	-278
5	83
319	-277
69	253
-280	372
-184	-272
484	-44
320	184
-297	205
370	-25
-371	150
284	-276
-277	140
-342	-106
363	226
-354	-286
-333	-135
-62	457
235	253
-316	218
61	-19
-32	351
34	-331
495	-28
-95	279
-82	56
-128	-220
134	369
-6	300
85	-217
256	-180
-111	95
272	-292
-5	-169
-241	338
-414	105
161	-10
-117	-441
321	301
114	-308
-68	-253
-87	-223
59	-346
168	446
-55	-443
392	68
-236	189
-480	120
-201	-43
-201	107
162	42
319	127
-429	229
281	238
174	77
-354	66
-3	-90
-246	6
371	125
-66	-152
-372	232
-194	-3
-21	11
186	-141
4	-34
-52	30
-458	94
-405	38
-145	200
-105	-275
177	19
246	-390
-281	-274
-307	24
440	52
110	-308
50	379
260	-346
91	354
-192	119
-105	378
344	87
254	417
-32	383
441	-71
-425	-184
46	335
-160	415
11	235
-289	-84
24	-64
201	-317
358	132
-440	-179
317	-365
-204	-138
-178	121
247	-50
445	122
385	146
-408	-283
-314	-375
-118	-150
-12	91
481	-118
-408	-108
27	202
-231	348
174	-212
-288	60
-35	-189
258	-412
34	350
156	219
-174	-111
479	-100
47	-430
-171	170
369	178
90	201
-110	450
-39	174
-305	-281
-387	228
-80	-379
-53	-403
9	366
-239	340
118	307
-239	-91
-389	90
-70	-385
39	-202
293	275
229	-118
-25	-381
-169	-213
357	-244
105	128
228	-97
120	-163
-72	-263
-5	188
145	105
-223	-426
220	-333
223	364
441	-48
97	267
422	-221
-94	-435
-344	-238
172	-388
-258	-100
14	-183
222	0
-398	-134
-44	231
292	27
-110	338
-183	-162
104	90
123	178
87	-284
-71	-48
384	-84
84	389
330	157
240	-217
222	410
-117	-37
301	202
141	269
-437	147
176	330
104	-396
-219	-13
19	-284
227	200
373	-34
264	-118
-244	-354
344	-146
264	-31
336	-141
357	11
-312	-40
466	-32
447	-16
184	173
35	408
-361	16
-346	-349
10	417
384	265
-30	111
-425	25
300	-310
-155	135
49	-298
-3	236
161	-38
56	459
-203	91
132	331
-2	-378
198	151
124	60
419	7
176	-168
85	-354
170	241
-299	-134
227	-399
67	75
336	-272
-112	243
38	184
-167	-331
366	330
142	64
332	-235
-377	250
271	-350
-418	208
218	-184
182	-306
269	-294
327	-344
448	-135
-308	133
-38	379
472	146
-357	-54
-105	-234
96	328
-297	190
-294	-182
11	-171
-14	131
386	165
287	-314
-119	478
318	-235
-114	131
-357	210
-224	138
350	-273
-232	49
221	-273
287	84
408	-228
-286	293
-212	-148
-170	168
181	-353
278	-73
-372	-95
-436	-218
-73	-182
236	129
44	-421
127	-395
-110	-87
188	-203
-58	176
105	271
-157	-215
418	-225
203	-453
-49	-383
-36	-270
287	-301
358	-170
-223	389
-359	-245
493	31
-321	-94
-215	120
-419	-259
243	-76
377	160
261	360
72	76
-411	-142
-461	-98
-313	32
156	31
-86	174
63	92
64	-340
291	-194
83	167
98	-126
-413	211
85	-490
-214	174
219	-88
313	9
-211	-31
-6	454
145	425
-348	60
-415	-206
460	33
-242	-58
120	343
303	-243
16	22
168	338
131	333
-153	419
153	-114
28	7
-13	244
377	-54
-223	380
207	386
173	178
228	-25
-213	95
-152	454
-67	478
-252	290
16	71
-212	-294
39	210
-101	-82
-284	385
13	-408
182	-359
-177	241
-473	-153
-82	-394
201	-331
-490	-15
-1	-1
115	246
-211	-18
-183	428
137	289
-475	-12
147	-442
129	470
298	155
168	68
-388	-11
123	312
148	8
-17	114
105	-377
-98	-15
-21	-462
-227	-46
93	-203
-145	422
60	-348
-432	194
-297	-71
436	11
-335	-114
247	144
-51	-133
-184	242
163	369
25	442
-404	96
481	16
141	-317
444	169
-116	-268
32	-301
-39	140
-246	-293
-275	232
247	392
325	204
-235	-12
-71	-128
237	261
387	-123
-103	179
265	-220
377	-260
-352	-163
380	253
-255	378
-137	-430
433	128
269	189
-272	5
-50	-34
-267	244
274	-88
-239	151
151	260
-161	30
12	-266
205	140
-275	-81
-102	469
-135	-334
170	-41
261	402
54	260
-265	-172
23	347
-170	25
106	-480
-445	-31
105	-50
-37	161
-59	187
-420	2
-304	-23
-30	412
143	331
-292	164
141	468
374	101
-374	103
74	32
-77	-321
339	-79
422	-29
247	244
234	241
-96	67
-239	-179
-387	-161
40	-83
275	-387
-209	428
286	-18
200	-439
31	-3
-431	116
57	493
359	-11
-191	400
66	-64
-135	13
292	269
-12	344
329	-261
317	211
235	-263
-173	-176
82	-265
-184	-6
-97	480
17	-239
-32	378
263	-371
277	-172
64	-359
-352	132
168	135
-25	-4
-275	143
59	460
-269	385
135	313
158	373
-219	-326
-15	-399
-97	-253
81	32
75	-4
-106	23
-102	-439
-342	-275
409	-118
-281	-33
193	-50
203	-173
114	-327
128	-229
296	29
-139	51
288	-395
320	-319
128	69
94	-363
370	-136
172	415
-335	-126
93	-370
46	-279
-19	399
322	-307
-51	449
-15	30
242	-103
-46	386
-250	175
101	-227
89	265
146	-318
394	43
-16	86
396	158
278	-156
106	-238
385	64
-368	188
29	-275
-63	-166
-189	97
328	-192
-297	-265
195	449
-192	153
62	33
112	-54
-15	476
-180	421
-191	-70
459	169
-8	121
-235	-181
428	246
-108	-370
-332	-349
277	362
366	160
469	-23
-395	-84
244	-257
362	-96
-60	188
-314	219
-67	429
349	264
241	-132
81	-136
-196	-53
-225	-21
-80	283
-60	133
38	315
-48	110
182	-257
-203	-281
-187	-418
-1	13
345	91
-41	313
111	349
-114	385
179	277
-417	-50
-418	-52
-21	-146
-208	292
287	-358
232	36
-55	42
-152	-229
155	458
-29	-108
-306	-351
20	-224
99	-70
2	180
417	-214
467	-105
-314	277
251	-10
260	334
-123	-296
227	224
-26	233
-375	-274
-55	144
354	-105
-74	207
-74	155
100	-158
440	66
237	431
263	-330
-126	336
-286	-301
68	-254
-5	-456
324	-209
185	-35
235	-390
-381	186
-48	-442
103	-312
-160	277
-39	-101
-138	-207
-151	76
-327	190
460	-152
-37	-38
-33	182
-68	-219
-349	-149
294	364
291	-309
-90	-184
380	-131
163	-289
219	-109
[truncated: 305 more rows]
